# Supplementary material for: Genome-wide compound heterozygote analysis highlights alleles associated with adult height in Europeans
Source: Hum Genet. 2017 Sep 18;136(11):1407–17. doi: 10.1007/s00439-017-1842-3 (PMC5702380; doi:10.1007/s00439-017-1842-3)
Supplement: Supplementary file 1 — Supplementary material 1 (XLSX 9 kb) [file 439_2017_1842_MOESM1_ESM.xlsx]

## Sheet: Online Resource 1
	Descriptive statistics of the study populations.
		Dutch Europeans		Australian Europeans
		(N = 10361)		(N = 4080)
	Sex (number and percentage of male)	4400	0.42	3546	0.41
	Age in years (mean, sd)	67.28	12.3	29.22	16.11
	Height in cm (mean, sd)	169.22	10.67	167.09	9.95
	Male	176.9	8.41	173.45	9.99
	Female	163.54	8.35	162.69	7.15
