# Supplementary material for: Genome-wide compound heterozygote analysis highlights alleles associated with adult height in Europeans
Source: Hum Genet. 2017 Sep 18;136(11):1407–17. doi: 10.1007/s00439-017-1842-3 (PMC5702380; doi:10.1007/s00439-017-1842-3)
Supplement: Supplementary file 2 — Supplementary material 2 (XLSX 11 kb) [file 439_2017_1842_MOESM2_ESM.xlsx]

## Sheet: Online Resource 2
	SNPs at 14 loci significantly associated with adult height in 10361 RS subjects and exact replication in 4080 unrelated QIMR subjects
	SNP	CHR	Basepair	EA	OA	fEA_RS	Beta_RS	P_RS	fEA_QIMR	Beta_QIMR	P_QIMR	Same direction	Gene	Function	Novel
	rs12485899	3	41160573	T	C	0.43	-0.57	3.5e-09	0.430617	0.109962	0.57795	FALSE	ZNF621(dist=579287),CTNNB1(dist=80370)	intergenic	FALSE
	rs9838625	3	141063953	T	C	0.43	0.62	2.71e-10	0.431208	0.353493	0.0710327	TRUE	ZBTB38	intronic	FALSE
	rs1265097	6	31106459	A	C	0.11	-0.89	5.39e-09	0.0884012	-0.538782	0.109196	TRUE	PSORS1C1	coding	FALSE
	rs2780226	6	34199092	C	T	0.09	0.92	4.26e-08	0.0824338	1.1246	0.00159274	TRUE	GRM4(dist=75692),HMGA1(dist=5486)	intergenic	FALSE
	rs7741741	6	142655801	A	T	0.28	-0.6	1.72e-08	0.277233	-0.671599	0.0021051	TRUE	GPR126	intronic	FALSE
	rs4272	7	92236829	G	A	0.22	0.68	4.23e-09	0.217203	0.559454	0.0179238	TRUE	CDK6	3utr	FALSE
	rs6984782	8	57135889	C	T	0.11	-0.94	1.8e-09	0.127793	-0.217464	0.454488	TRUE	CHCHD7(dist=4712),SDR16C5(dist=76682)	intergenic	FALSE
	rs4931222	12	29973835	G	A	0.04	-1.36	3.05e-08	0.058773	0.538996	0.197329	FALSE	TMTC1(dist=36142),IPO8(dist=808081)	intergenic	TRUE
	rs1038196	12	66343400	C	G	0.5	-0.53	3.86e-08	0.523062	-0.469851	0.0164557	TRUE	HMGA2	intronic	FALSE
	rs7159961	14	20222854	G	A	0.01	-2.66	2.68e-10	0.0150953	0.48382	0.549551	TRUE	OR4Q3(dist=6325),OR4M1(dist=25629)	intergenic	TRUE
	rs1366870	15	22344879	C	G	0.02	-2.34	6.67e-11	0.00110538	NA	NA	NA	LOC727924	intronic	TRUE
	rs2279007	19	17283403	A	G	0.23	-0.65	1.65e-08	0.24894	-0.459423	0.0452497	TRUE	MYO9B	intronic	FALSE
	rs6060355	20	33890061	A	G	0.39	0.59	3.15e-09	0.371379	0.422838	0.0360484	TRUE	UQCC1	downstream	FALSE
	rs10439884	21	10971951	A	G	0.02	-2.16	3.06e-09	0.000122549	NA	NA	NA	TPTE	intronic	TRUE
	EA, OA, fEA: effect allele, other allele, frequency of effect allele
	Beta: regression beta of the effect allele
