# Supplementary material for: Genome-wide compound heterozygote analysis highlights alleles associated with adult height in Europeans
Source: Hum Genet. 2017 Sep 18;136(11):1407–17. doi: 10.1007/s00439-017-1842-3 (PMC5702380; doi:10.1007/s00439-017-1842-3)
Supplement: Supplementary file 4 — Supplementary material 4 (XLSX 42 kb) [file 439_2017_1842_MOESM4_ESM.xlsx]

## Sheet: Online Resource 4
Compound heterozygous SNP pairs associated with height in RS (including those loci already detected by single SNP GWAS)
CHR	Band	SNP1	BP1	EA1	fEA1	Major1	Minor1	Gene1	Function1	NMISS1	BETA1	STAT1	SE1	P1	SNP2	BP2	EA2	fEA2	Major2	Minor2	Gene2	Function2	NMISS2	BETA2	STAT2	SE2	P2	NMISS	BETA	STAT	SE	P	NTEST	AA1	AB1	BB1	AA2	AB2	BB2	C0	C1	C2	SS
3	q23	rs1007118	140845585	A	0.0106	G	A	SPSB4	intronic	10302	-0.3851	-0.8112	0.474729	0.4172	rs1991431	141133450	A	0.4876	G	A	ZBTB38	intronic	10348	0.6095	6.309	0.096608	2.93e-10	10304	0.6299	6.606	0.0953527	4.14e-11	172	10392	223	1	2767	5393	2502	2721	5277	2620	TRUE
3	q23	rs16851294	140997752	G	0.09883	A	G	PXYLP1	intronic	10361	0.4418	2.749	0.160713	0.005993	rs9838625	141063953	T	0.4308	C	T	ZBTB38	intronic	10282	0.6154	6.321	0.097358	2.71e-10	10284	-0.6192	-6.651	0.0930988	3.05e-11	196	8676	1888	111	3392	5279	1925	2699	4989	2910	TRUE
3	q23	rs16851304	141003249	A	0.09933	G	A	PXYLP1	intronic	10352	0.4362	2.718	0.160486	0.006588	rs9838625	141063953	T	0.4308	C	T	ZBTB38	intronic	10282	0.6154	6.321	0.097358	2.71e-10	10277	-0.6159	-6.62	0.0930363	3.76e-11	193	8656	1901	109	3392	5279	1925	2693	4983	2915	TRUE
3	q23	rs4683602	141058687	A	0.05948	G	A	ZBTB38	intronic	10361	0.5673	2.809	0.201958	0.004976	rs6785073	141139330	A	0.3836	G	A	ZBTB38	intronic	10361	0.5534	5.629	0.0983123	1.86e-08	10361	0.6545	6.805	0.0961793	1.07e-11	162	9452	1176	47	4075	5010	1590	3353	5207	2115	TRUE
3	q23	rs9838625	141063953	T	0.4308	C	T	ZBTB38	intronic	10282	0.6154	6.321	0.097358	2.71e-10	rs295317	141363124	T	0.1954	C	T	NA	NA	10360	0.2879	2.374	0.121272	0.01763	10284	-0.5928	-6.518	0.0909481	7.44e-11	158	3392	5279	1925	6908	3360	406	2230	4464	3904	TRUE
3	q23	rs726838	141072666	T	0.3511	A	T	ZBTB38	intronic	10360	0.52	5.168	0.100619	2.41e-07	rs6762826	141145315	G	0.09	A	G	ZBTB38	intronic	10359	0.367	2.203	0.166591	0.0277	10359	0.618	6.405	0.0964871	1.57e-10	157	4497	4858	1319	8815	1767	91	3345	5244	2084	FALSE	#REF!
3	q23	rs6784404	141073675	A	0.4557	G	A	ZBTB38	intronic	10359	0.592	6.078	0.0974005	1.26e-09	rs1978600	141149287	T	0.03122	T	C	ZBTB38	intronic	10288	-0.3145	-1.131	0.278073	0.2581	10287	0.6198	6.438	0.0962721	1.27e-10	157	3116	5387	2170	9945	652	5	2755	5357	2489	TRUE
3	q23	rs13095453	141074962	A	0.3511	G	A	ZBTB38	intronic	10360	0.52	5.168	0.100619	2.41e-07	rs6762826	141145315	G	0.09	A	G	ZBTB38	intronic	10359	0.367	2.203	0.166591	0.0277	10359	0.618	6.405	0.0964871	1.57e-10	156	4497	4858	1319	8815	1767	91	3345	5244	2084	FALSE	#REF!
3	q23	rs7624084	141093285	C	0.4976	T	C	ZBTB38	intronic	10325	0.595	6.145	0.0968267	8.28e-10	rs1978600	141149287	T	0.03122	T	C	ZBTB38	intronic	10288	-0.3145	-1.131	0.278073	0.2581	10255	-0.6425	-6.695	0.0959671	2.27e-11	150	2632	5426	2581	9945	652	5	2306	5324	2939	TRUE
3	q23	rs6440003	141094209	A	0.4878	G	A	ZBTB38	intronic	10321	0.5833	6.05	0.0964132	1.5e-09	rs1978600	141149287	T	0.03122	T	C	ZBTB38	intronic	10288	-0.3145	-1.131	0.278073	0.2581	10251	-0.626	-6.556	0.0954851	5.79e-11	149	2755	5385	2495	9945	652	5	2420	5297	2848	TRUE
3	q23	rs9821337	141096185	G	0.384	C	G	ZBTB38	intronic	10324	0.513	5.234	0.098013	1.69e-07	rs6762826	141145315	G	0.09	A	G	ZBTB38	intronic	10359	0.367	2.203	0.166591	0.0277	10323	0.623	6.48	0.096142	9.59e-11	148	4056	4993	1589	8815	1767	91	2919	5339	2379	FALSE	#REF!
3	q23	rs6764769	141100280	G	0.4882	A	G	ZBTB38	5utr	10358	0.6058	6.265	0.0966959	3.87e-10	rs1978600	141149287	T	0.03122	T	C	ZBTB38	intronic	10288	-0.3145	-1.131	0.278073	0.2581	10286	-0.6463	-6.743	0.0958475	1.63e-11	147	2762	5400	2510	9945	652	5	2425	5312	2863	TRUE
3	q23	rs6763931	141102833	A	0.4881	G	A	ZBTB38	intronic	10359	0.6016	6.221	0.0967047	5.14e-10	rs1978600	141149287	T	0.03122	T	C	ZBTB38	intronic	10288	-0.3145	-1.131	0.278073	0.2581	10287	-0.6416	-6.693	0.0958613	2.3e-11	148	2763	5400	2510	9945	652	5	2426	5312	2863	TRUE
3	q23	rs724016	141105570	G	0.4881	A	G	ZBTB38	intronic	10358	0.6035	6.241	0.0966992	4.51e-10	rs1978600	141149287	T	0.03122	T	C	ZBTB38	intronic	10288	-0.3145	-1.131	0.278073	0.2581	10286	-0.6437	-6.716	0.0958457	1.96e-11	147	2763	5401	2508	9945	652	5	2426	5313	2861	TRUE
3	q23	rs7632381	141106063	C	0.488	T	C	ZBTB38	intronic	10358	0.6034	6.24	0.0966987	4.56e-10	rs1978600	141149287	T	0.03122	T	C	ZBTB38	intronic	10288	-0.3145	-1.131	0.278073	0.2581	10286	-0.6436	-6.715	0.0958451	1.98e-11	146	2763	5402	2507	9945	652	5	2426	5314	2860	TRUE
3	q23	rs6808936	141109321	G	0.4879	A	G	ZBTB38	intronic	10359	0.6074	6.282	0.096689	3.47e-10	rs1978600	141149287	T	0.03122	T	C	ZBTB38	intronic	10288	-0.3145	-1.131	0.278073	0.2581	10287	-0.6473	-6.755	0.0958253	1.51e-11	145	2765	5401	2507	9945	652	5	2428	5313	2860	TRUE
3	q23	rs1582874	141115219	C	0.4879	T	C	ZBTB38	5utr	10358	0.6057	6.264	0.0966954	3.9e-10	rs1978600	141149287	T	0.03122	T	C	ZBTB38	intronic	10288	-0.3145	-1.131	0.278073	0.2581	10286	-0.6456	-6.736	0.0958432	1.71e-11	144	2765	5401	2506	9945	652	5	2428	5313	2859	TRUE
3	q23	rs2871960	141121814	C	0.4846	A	C	ZBTB38	intronic	10308	0.5758	5.99	0.0961269	2.17e-09	rs1978600	141149287	T	0.03122	T	C	ZBTB38	intronic	10288	-0.3145	-1.131	0.278073	0.2581	10242	-0.6202	-6.514	0.0952103	7.68e-11	143	2795	5360	2467	9945	652	5	2455	5285	2816	TRUE
3	q23	rs2011092	141124607	C	0.384	T	C	ZBTB38	intronic	10339	0.5452	5.557	0.0981105	2.82e-08	rs6762826	141145315	G	0.09131	A	G	ZBTB38	intronic	10359	0.367	2.203	0.166591	0.02765	10338	0.6502	6.754	0.0962689	1.52e-11	142	4065	4995	1593	8815	1767	91	2925	5342	2385	TRUE
3	q23	rs1344674	141125186	G	0.4878	A	G	ZBTB38	intronic	10348	0.6078	6.29	0.0966296	3.3e-10	rs1978600	141149287	T	0.03122	T	C	ZBTB38	intronic	10288	-0.3145	-1.131	0.278073	0.2581	10278	-0.6461	-6.746	0.0957753	1.6e-11	141	2764	5394	2504	9945	652	5	2428	5307	2857	TRUE
3	q23	rs6767899	141125439	C	0.3839	T	C	ZBTB38	intronic	10339	0.546	5.564	0.0981308	2.71e-08	rs6762826	141145315	G	0.09131	A	G	ZBTB38	intronic	10359	0.367	2.203	0.166591	0.02765	10338	0.651	6.761	0.0962875	1.45e-11	140	4065	4996	1592	8815	1767	91	2925	5343	2384	TRUE
3	q23	rs13099193	141128804	A	0.3839	G	A	ZBTB38	intronic	10339	0.5469	5.573	0.0981339	2.57e-08	rs6762826	141145315	G	0.09131	A	G	ZBTB38	intronic	10359	0.367	2.203	0.166591	0.02765	10338	0.6517	6.769	0.0962771	1.37e-11	138	4066	4995	1592	8815	1767	91	2926	5342	2384	TRUE
3	q23	rs13066993	141129999	A	0.3839	G	A	ZBTB38	intronic	10339	0.5469	5.573	0.0981339	2.57e-08	rs6762826	141145315	G	0.09131	A	G	ZBTB38	intronic	10359	0.367	2.203	0.166591	0.02765	10338	0.6517	6.769	0.0962771	1.37e-11	137	4066	4995	1592	8815	1767	91	2926	5342	2384	TRUE
3	q23	rs1991431	141133450	A	0.4876	G	A	ZBTB38	intronic	10348	0.6095	6.309	0.096608	2.93e-10	rs1978600	141149287	T	0.03122	T	C	ZBTB38	intronic	10288	-0.3145	-1.131	0.278073	0.2581	10278	-0.6478	-6.764	0.0957717	1.42e-11	138	2767	5393	2502	9945	652	5	2431	5306	2855	TRUE
3	q23	rs13091182	141133960	A	0.3839	G	A	ZBTB38	intronic	10339	0.5469	5.573	0.0981339	2.57e-08	rs6762826	141145315	G	0.09131	A	G	ZBTB38	intronic	10359	0.367	2.203	0.166591	0.02765	10338	0.6517	6.769	0.0962771	1.37e-11	137	4066	4995	1592	8815	1767	91	2926	5342	2384	TRUE
3	q23	rs16851397	141134818	G	0.05621	A	G	ZBTB38	intronic	10352	0.4499	2.161	0.208191	0.03068	rs6785073	141139330	A	0.3836	G	A	ZBTB38	intronic	10361	0.5534	5.629	0.0983123	1.86e-08	10352	0.6364	6.577	0.0967614	5.02e-11	136	9506	1121	39	4075	5010	1590	3348	5254	2064	TRUE
3	q23	rs9825379	141137035	A	0.06684	G	A	ZBTB38	intronic	10361	0.3539	1.839	0.192442	0.06596	rs6785073	141139330	A	0.3836	G	A	ZBTB38	intronic	10361	0.5534	5.629	0.0983123	1.86e-08	10361	0.623	6.456	0.0964994	1.12e-10	135	9297	1329	49	4075	5010	1590	3226	5281	2168	TRUE
3	q23	rs9869102	141138833	G	0.06684	A	G	ZBTB38	intronic	10361	0.3539	1.839	0.192442	0.06596	rs6785073	141139330	A	0.3836	G	A	ZBTB38	intronic	10361	0.5534	5.629	0.0983123	1.86e-08	10361	0.623	6.456	0.0964994	1.12e-10	134	9297	1329	49	4075	5010	1590	3226	5281	2168	TRUE
3	q23	rs6785073	141139330	A	0.3836	G	A	ZBTB38	intronic	10361	0.5534	5.629	0.0983123	1.86e-08	rs6762826	141145315	G	0.09131	A	G	ZBTB38	intronic	10359	0.367	2.203	0.166591	0.02765	10360	0.6598	6.842	0.0964338	8.26e-12	133	4075	5010	1590	8815	1767	91	2925	5360	2389	TRUE
3	q23	rs6763927	141140366	T	0.4867	A	T	ZBTB38	intronic	10361	0.5961	6.172	0.0965813	7e-10	rs1978600	141149287	T	0.03122	T	C	ZBTB38	intronic	10288	-0.3145	-1.131	0.278073	0.2581	10289	-0.6362	-6.647	0.0957124	3.13e-11	132	2787	5384	2504	9945	652	5	2450	5295	2858	TRUE
3	q23	rs9846396	141140968	T	0.4867	C	T	ZBTB38	intronic	10361	0.5972	6.183	0.0965874	6.51e-10	rs1978600	141149287	T	0.03122	T	C	ZBTB38	intronic	10288	-0.3145	-1.131	0.278073	0.2581	10289	-0.6372	-6.659	0.09569	2.9e-11	131	2788	5384	2503	9945	652	5	2451	5295	2857	TRUE
3	q23	rs6776991	141142391	G	0.09158	C	G	ZBTB38	intronic	10360	0.3613	2.171	0.166421	0.02994	rs6789653	141150990	A	0.3832	G	A	ZBTB38	intronic	10326	0.5403	5.499	0.0982542	3.92e-08	10326	0.6489	6.732	0.0963904	1.76e-11	131	8810	1773	91	4064	4998	1578	2912	5351	2377	TRUE
3	q23	rs6440006	141142691	A	0.4895	G	A	ZBTB38	intronic	10356	0.5958	6.177	0.0964546	6.78e-10	rs1978600	141149287	T	0.03122	T	C	ZBTB38	intronic	10288	-0.3145	-1.131	0.278073	0.2581	10284	-0.6385	-6.677	0.0956268	2.57e-11	129	2761	5372	2537	9945	652	5	2424	5283	2891	TRUE
3	q23	rs10513137	141143430	A	0.09136	G	A	ZBTB38	intronic	10358	0.3518	2.113	0.166493	0.03465	rs6789653	141150990	A	0.3832	G	A	ZBTB38	intronic	10326	0.5403	5.499	0.0982542	3.92e-08	10325	0.6482	6.725	0.0963866	1.85e-11	128	8813	1768	91	4064	4998	1578	2913	5351	2375	TRUE
3	q23	rs6762826	141145315	G	0.09131	A	G	ZBTB38	intronic	10359	0.367	2.203	0.166591	0.02765	rs6789653	141150990	A	0.3832	G	A	ZBTB38	intronic	10326	0.5403	5.499	0.0982542	3.92e-08	10325	0.6492	6.736	0.0963777	1.72e-11	128	8815	1767	91	4064	4998	1578	2914	5351	2374	TRUE
3	q23	rs6802753	141145473	C	0.09131	T	C	ZBTB38	intronic	10359	0.367	2.203	0.166591	0.02765	rs6789653	141150990	A	0.3832	G	A	ZBTB38	intronic	10326	0.5403	5.499	0.0982542	3.92e-08	10325	0.6492	6.736	0.0963777	1.72e-11	127	8815	1767	91	4064	4998	1578	2914	5351	2374	TRUE
5	q35.1	rs1466947	168298658	G	0.1111	T	G	SLIT3	intronic	10360	-0.817	-5.296	0.154267	1.21e-07	rs17070997	168643555	T	0.07	G	T	SLIT3	intronic	10316	-0.736	-3.863	0.190525	0.000113	10316	-0.776	-6.503	0.11933	8.21e-11	111	8419	2138	117	9156	1444	30	7291	2844	495	FALSE	#REF!
6	p21.33	rs11964080	30970970	A	0.02821	G	A	NA	NA	10357	-0.8354	-2.889	0.289166	0.003877	rs1265097	31106459	A	0.1129	C	A	PSORS1C1	coding	10361	-0.8853	-5.84	0.151592	5.39e-09	10357	-0.8666	-6.472	0.1339	1.01e-10	301	10080	580	11	8402	2136	137	7971	2406	294	TRUE
6	p21.33	rs6457300	30998742	G	0.3719	T	G	MUC22	intronic	10357	-0.3893	-3.906	0.0996672	9.45e-05	rs2523890	31039532	G	0.3592	A	G	NA	NA	10344	-0.5621	-5.615	0.100107	2.01e-08	10347	0.6017	6.487	0.0927547	9.18e-11	301	4203	4999	1469	4376	4907	1375	1753	4007	4901	TRUE
6	p21.33	rs10807077	31001467	G	0.3711	A	G	MUC22	intronic	10352	-0.4091	-4.102	0.0997318	4.13e-05	rs2523890	31039532	G	0.3592	A	G	NA	NA	10344	-0.5621	-5.615	0.100107	2.01e-08	10342	0.6138	6.619	0.092733	3.8e-11	301	4209	4997	1460	4376	4907	1375	1755	4009	4892	TRUE
6	p21.33	rs10947124	31001496	T	0.3711	G	T	MUC22	intronic	10352	-0.4091	-4.102	0.0997318	4.13e-05	rs2523890	31039532	G	0.3592	A	G	NA	NA	10344	-0.5621	-5.615	0.100107	2.01e-08	10342	0.6138	6.619	0.092733	3.8e-11	301	4209	4997	1460	4376	4907	1375	1755	4009	4892	TRUE
6	p21.33	rs10947125	31001633	G	0.3709	A	G	MUC22	intronic	10351	-0.4123	-4.135	0.0997098	3.58e-05	rs2523890	31039532	G	0.3592	A	G	NA	NA	10344	-0.5621	-5.615	0.100107	2.01e-08	10341	0.6165	6.65	0.0927068	3.09e-11	301	4212	4994	1459	4376	4907	1375	1755	4010	4890	TRUE
6	p21.33	rs10947126	31001668	A	0.3701	G	A	MUC22	intronic	10351	-0.4121	-4.133	0.0997097	3.61e-05	rs2523890	31039532	G	0.3592	A	G	NA	NA	10344	-0.5621	-5.615	0.100107	2.01e-08	10341	0.6117	6.6	0.0926818	4.33e-11	301	4225	4985	1455	4376	4907	1375	1760	4013	4882	TRUE
6	p21.33	rs4248153	31002527	G	0.4411	A	G	MUC22	coding	10323	-0.462	-4.741	0.0974478	2.15e-06	rs2523890	31039532	G	0.3592	A	G	NA	NA	10344	-0.5621	-5.615	0.100107	2.01e-08	10322	0.6355	6.789	0.0936073	1.19e-11	301	3290	5310	2037	4376	4907	1375	1554	3567	5515	TRUE
6	p21.33	rs3094670	31009486	G	0.02235	C	G	NA	NA	10356	-0.9587	-2.992	0.320421	0.002774	rs1265097	31106459	A	0.1129	C	A	PSORS1C1	coding	10361	-0.8853	-5.84	0.151592	5.39e-09	10356	-0.9384	-6.708	0.139893	2.08e-11	301	10206	451	13	8402	2136	137	7987	2480	203	TRUE
6	p21.33	rs2517535	31016753	G	0.02235	A	G	NA	NA	10356	-0.9723	-3.035	0.320362	0.002411	rs1265097	31106459	A	0.1129	C	A	PSORS1C1	coding	10361	-0.8853	-5.84	0.151592	5.39e-09	10356	-0.9403	-6.724	0.139842	1.87e-11	301	10206	451	13	8402	2136	137	7988	2478	204	TRUE
6	p21.33	rs2523890	31039532	G	0.3592	A	G	NA	NA	10344	-0.5621	-5.615	0.100107	2.01e-08	rs12662501	31190850	T	0.1625	C	T	NA	NA	10360	-0.7412	-5.678	0.130539	1.4e-08	10345	-0.5294	-6.592	0.0803095	4.56e-11	301	4376	4907	1375	7479	2921	274	4193	2987	3479	TRUE
6	p21.33	rs2233976	31079994	T	0.106	C	T	C6orf15	coding	10358	-0.813	-5.237	0.155242	1.67e-07	rs12529697	31125407	A	0.07	G	A	TCF19	5upstream	10331	-0.533	-2.863	0.186168	0.0042	10331	-0.843	-6.758	0.124741	1.47e-11	301	8539	2003	130	9190	1394	61	7263	3019	363	FALSE	#REF!
6	p21.33	rs1265097	31106459	A	0.1129	C	A	PSORS1C1	coding	10361	-0.8853	-5.84	0.151592	5.39e-09	rs12529697	31125407	A	0.07121	G	A	TCF19	5upstream	10331	-0.5327	-2.863	0.186064	0.004204	10334	-0.8975	-7.285	0.123198	3.45e-13	301	8402	2136	137	9190	1394	61	7140	3126	382	TRUE
6	p21.33	rs1265083	31111347	T	0.01208	G	T	CCHCR1	intronic	10361	-1.345	-3.073	0.437683	0.002126	rs12662501	31190850	T	0.1625	C	T	NA	NA	10360	-0.7412	-5.678	0.130539	1.4e-08	10360	-0.8148	-6.42	0.126916	1.43e-10	301	10419	254	2	7479	2921	274	7262	3097	315	TRUE
6	p21.33	rs130072	31112484	T	0.1007	C	T	CCHCR1	coding	10361	-0.795	-5.001	0.158968	5.81e-07	rs12529697	31125407	A	0.07	G	A	TCF19	5upstream	10331	-0.533	-2.863	0.186168	0.0042	10334	-0.834	-6.597	0.126421	4.41e-11	301	8641	1918	116	9190	1394	61	7357	2951	340	FALSE	#REF!
6	p21.33	rs12529697	31125407	A	0.07121	G	A	TCF19	5upstream	10331	-0.533	-2.863	0.186168	0.0042	rs9501571	31333610	T	0.15	C	T	DHFRP2	3downstream	10361	-0.689	-5.139	0.134073	2.82e-07	10336	-0.768	-6.686	0.114867	2.41e-11	301	9190	1394	61	7700	2730	245	6500	3601	549	FALSE	#REF!
6	p21.33	rs1265180	31159345	A	0.01302	C	A	NA	NA	10361	-1.34	-3.188	0.420326	0.001436	rs12662501	31190850	T	0.1625	C	T	NA	NA	10360	-0.7412	-5.678	0.130539	1.4e-08	10360	-0.82	-6.476	0.126621	9.84e-11	301	10400	272	3	7479	2921	274	7246	3109	319	TRUE
6	p21.33	rs1634703	31185262	A	0.01298	G	A	NA	NA	10357	-1.378	-3.276	0.420635	0.001056	rs12662501	31190850	T	0.1625	C	T	NA	NA	10360	-0.7412	-5.678	0.130539	1.4e-08	10356	-0.816	-6.45	0.126512	1.17e-10	301	10397	271	3	7479	2921	274	7243	3108	319	TRUE
6	p21.33	rs1345274	31190627	G	0.01289	C	G	NA	NA	10355	-1.486	-3.523	0.4218	0.0004286	rs12662501	31190850	T	0.1625	C	T	NA	NA	10360	-0.7412	-5.678	0.130539	1.4e-08	10354	-0.8222	-6.5	0.126492	8.4e-11	301	10397	269	3	7479	2921	274	7243	3106	319	TRUE
6	p21.33	rs12662501	31190850	T	0.1625	C	T	NA	NA	10360	-0.7412	-5.678	0.130539	1.4e-08	rs6457401	31334852	T	0.2286	G	T	DHFRP2	5upstream	10361	-0.579	-5.052	0.114608	4.46e-07	10360	-0.5955	-6.945	0.0857451	4.02e-12	301	7479	2921	274	6344	3781	550	5198	3193	2283	TRUE
6	p21.33	rs6904669	31192796	G	0.4125	A	G	PSORS1C3/HLA-C	intergenic	10360	0.09	0.912	0.0986842	0.362	rs1960278	31269874	C	0.43	C	G	HLA-C	intronic	10351	0.453	4.667	0.0970645	3.09e-06	10351	-0.891	-7.46	0.119437	9.32e-14	301	3673	5196	1805	3469	5213	1983	459	3216	6990	FALSE	#REF!
6	p21.33	rs6927461	31201803	C	0.3158	G	C	PSORS1C3/HLA-C	intergenic	10360	0.146	1.399	0.10436	0.162	rs1960278	31269874	C	0.43	C	G	HLA-C	intronic	10351	0.453	4.667	0.0970645	3.09e-06	10351	-0.735	-6.74	0.10905	1.67e-11	301	4985	4636	1053	3469	5213	1983	733	4062	5870	FALSE	#REF!
6	p21.33	rs1639106	31213317	T	0.02971	C	T	NA	NA	10357	-0.9363	-3.333	0.280918	0.0008623	rs4084262	31218889	T	0.1736	C	T	NA	NA	10345	-0.7136	-5.625	0.126862	1.9e-08	10341	-0.7984	-6.705	0.119075	2.11e-11	301	10051	606	14	7275	3067	317	6764	3449	442	TRUE
6	p21.33	rs3899471	31215037	C	0.2128	T	C	NA	NA	10360	-0.5761	-4.903	0.117499	9.58e-07	rs4248814	31346755	A	0.1234	G	A	ZDHHC20P2	5upstream	10321	-0.8052	-5.556	0.144924	2.83e-08	10328	-0.5715	-6.521	0.0876399	7.32e-11	301	6612	3582	480	8185	2275	175	5889	2808	1945	TRUE
6	p21.33	rs4084262	31218889	T	0.1736	C	T	NA	NA	10345	-0.7136	-5.625	0.126862	1.9e-08	rs4248814	31346755	A	0.1234	G	A	ZDHHC20P2	5upstream	10321	-0.8052	-5.556	0.144924	2.83e-08	10310	-0.5959	-6.733	0.0885044	1.75e-11	301	7275	3067	317	8185	2275	175	6511	2313	1800	TRUE
6	p21.33	rs4386816	31247135	C	0.1445	T	C	RPL3P2	5upstream	10360	-0.737	-5.401	0.136456	6.77e-08	rs6457401	31334852	T	0.23	G	T	DHFRP2	5upstream	10361	-0.579	-5.052	0.114608	4.46e-07	10360	-0.568	-6.568	0.0864799	5.35e-11	301	7816	2632	226	6344	3781	550	5407	3110	2157	FALSE	#REF!
6	p21.33	rs7766156	31249790	G	0.2086	C	G	RPL3P2	3downstream	10359	-0.609	-5.158	0.118069	2.54e-07	rs6457401	31334852	T	0.23	G	T	DHFRP2	5upstream	10361	-0.579	-5.052	0.114608	4.46e-07	10360	-0.6	-6.984	0.0859107	3.04e-12	301	6695	3504	474	6344	3781	550	4517	3645	2512	FALSE	#REF!
6	p21.33	rs16899170	31259017	C	0.04539	T	C	HLA-C	intronic	10360	-0.6625	-2.869	0.230917	0.004129	rs4248814	31346755	A	0.1234	G	A	ZDHHC20P2	5upstream	10321	-0.8052	-5.556	0.144924	2.83e-08	10320	-0.834	-6.507	0.12817	8.02e-11	301	9726	927	21	8185	2275	175	7339	2999	296	TRUE
6	p21.33	rs16899178	31261137	T	0.04539	C	T	HLA-C	intronic	10360	-0.6625	-2.869	0.230917	0.004129	rs4248814	31346755	A	0.1234	G	A	ZDHHC20P2	5upstream	10321	-0.8052	-5.556	0.144924	2.83e-08	10320	-0.834	-6.507	0.12817	8.02e-11	301	9726	927	21	8185	2275	175	7339	2999	296	TRUE
6	p21.33	rs16899203	31266335	C	0.04544	T	C	HLA-C	intronic	10360	-0.664	-2.877	0.230796	0.004025	rs4248814	31346755	A	0.1234	G	A	ZDHHC20P2	5upstream	10321	-0.8052	-5.556	0.144924	2.83e-08	10320	-0.8341	-6.51	0.128126	7.86e-11	301	9725	928	21	8185	2275	175	7339	2998	297	TRUE
6	p21.33	rs12174774	31268965	T	0.09031	C	T	HLA-C	intronic	10360	-0.5058	-3.018	0.167594	0.00255	rs4248814	31346755	A	0.1234	G	A	ZDHHC20P2	5upstream	10321	-0.8052	-5.556	0.144924	2.83e-08	10320	-0.7603	-6.523	0.116557	7.23e-11	301	8834	1752	88	8185	2275	175	6584	3554	496	TRUE
6	p21.33	rs9368677	31272321	A	0.06567	G	A	HLA-C	intronic	10360	-0.5554	-2.865	0.193857	0.004178	rs4248814	31346755	A	0.1234	G	A	ZDHHC20P2	5upstream	10321	-0.8052	-5.556	0.144924	2.83e-08	10320	-0.7786	-6.408	0.121504	1.54e-10	301	9320	1306	48	8185	2275	175	7016	3214	404	TRUE
6	p21.33	rs9357124	31273554	A	0.06567	C	A	XXbac-BPG248L24.10	3downstream	10360	-0.5554	-2.865	0.193857	0.004178	rs4248814	31346755	A	0.1234	G	A	ZDHHC20P2	5upstream	10321	-0.8052	-5.556	0.144924	2.83e-08	10320	-0.7786	-6.408	0.121504	1.54e-10	301	9320	1306	48	8185	2275	175	7016	3214	404	TRUE
6	p21.33	rs3094691	31274693	A	0.407	G	A	XXbac-BPG248L24.10	3downstream	10361	-0.534	-5.458	0.097838	4.93e-08	rs4248814	31346755	A	0.1234	G	A	ZDHHC20P2	5upstream	10321	-0.8052	-5.556	0.144924	2.83e-08	10336	-0.6113	-7.001	0.0873161	2.7e-12	301	3751	5158	1766	8185	2275	175	3318	4212	3120	TRUE
6	p21.33	rs9391764	31282138	C	0.03973	T	C	HLA-C	intronic	10357	-0.8156	-3.326	0.245219	0.0008831	rs4248814	31346755	A	0.1234	G	A	ZDHHC20P2	5upstream	10321	-0.8052	-5.556	0.144924	2.83e-08	10317	-0.8562	-6.645	0.128849	3.18e-11	301	9843	808	20	8185	2275	175	7459	2873	299	TRUE
6	p21.31	rs12214804	34188866	C	0.08898	C	T	AL354740.29	3downstream	10295	0.9183	5.478	0.167634	4.4e-08	rs2744977	34563060	G	0.1558	A	G	C6orf106	intronic	10360	0.709	5.367	0.132104	8.17e-08	10296	0.778	7.407	0.105036	1.4e-13	83	8813	1704	92	7617	2788	269	6426	3296	888	TRUE
6	p21.31	rs1776897	34195011	G	0.08912	G	T	GRM4/HMGA1	intergenic	10295	0.912	5.444	0.167524	5.32e-08	rs2744977	34563060	G	0.16	A	G	C6orf106	intronic	10360	0.709	5.367	0.132104	8.17e-08	10296	0.776	7.387	0.105049	1.61e-13	81	8811	1705	93	7617	2788	269	6424	3297	889	FALSE	#REF!
6	p21.31	rs1759627	34197105	C	0.1704	C	T	GRM4/HMGA1	intergenic	10268	0.598	4.677	0.12786	2.94e-06	rs2744964	34591320	C	0.16	G	C	C6orf106	intronic	10360	0.709	5.366	0.132128	8.24e-08	10271	0.602	6.413	0.0938718	1.49e-10	80	7281	2995	306	7622	2783	269	5511	3538	1536	FALSE	#REF!
6	p21.31	rs2780226	34199092	C	0.08894	C	T	NA	NA	10295	0.9186	5.484	0.167505	4.26e-08	rs2744977	34563060	G	0.1558	A	G	C6orf106	intronic	10360	0.709	5.367	0.132104	8.17e-08	10296	0.7788	7.416	0.105016	1.3e-13	79	8814	1701	93	7617	2788	269	6427	3293	889	TRUE
6	p21.31	rs1150781	34214322	C	0.08893	C	G	C6orf1	coding	10295	0.9186	5.484	0.167505	4.26e-08	rs2744977	34563060	G	0.1558	A	G	C6orf106	intronic	10360	0.709	5.367	0.132104	8.17e-08	10296	0.7788	7.416	0.105016	1.3e-13	82	8815	1701	93	7617	2788	269	6428	3293	889	TRUE
6	q24.1	rs9389985	142653898	G	0.2749	A	G	GPR126	intronic	10313	-0.6026	-5.636	0.10692	1.78e-08	rs262130	142853486	T	0.1605	C	T	LOC153910	intronic	10287	-0.6642	-5.117	0.129803	3.17e-07	10255	-0.4972	-6.491	0.0765984	8.91e-11	301	5608	4196	823	7486	2827	288	5535	1845	3189	TRUE
6	q24.1	rs2039987	142655490	C	0.275	A	C	GPR126	intronic	10314	-0.6024	-5.634	0.106922	1.8e-08	rs262130	142853486	T	0.1605	C	T	LOC153910	intronic	10287	-0.6642	-5.117	0.129803	3.17e-07	10256	-0.4969	-6.487	0.0765994	9.19e-11	300	5606	4198	824	7486	2827	288	5535	1844	3191	TRUE
6	q24.1	rs7741741	142655801	A	0.2751	T	A	GPR126	intronic	10314	-0.6033	-5.643	0.106911	1.72e-08	rs262130	142853486	T	0.1605	C	T	LOC153910	intronic	10287	-0.6642	-5.117	0.129803	3.17e-07	10256	-0.4972	-6.492	0.0765866	8.89e-11	299	5605	4199	824	7486	2827	288	5535	1843	3192	TRUE
7	q21.2	rs8179	92236164	T	0.2229	T	C	CDK6	3utr	10360	0.6716	5.778	0.116234	7.78e-09	rs17164894	92600031	A	0.06558	G	A	CDK6/SAMD9	3downstream	10360	0.8363	4.309	0.194082	1.65e-05	10360	0.701	6.899	0.101609	5.53e-12	133	6418	3754	502	9319	1310	45	5686	3918	1070	TRUE
7	q21.2	rs4272	92236829	G	0.2233	A	G	CDK6	3utr	10350	0.6825	5.88	0.116071	4.23e-09	rs17164894	92600031	A	0.06558	G	A	CDK6/SAMD9	3downstream	10360	0.8363	4.309	0.194082	1.65e-05	10350	0.7129	7.025	0.10148	2.27e-12	133	6404	3757	503	9319	1310	45	5672	3921	1071	TRUE
7	q21.2	rs42046	92252203	G	0.2842	C	G	CDK6	intronic	10359	0.571	5.316	0.107412	1.08e-07	rs17164894	92600031	A	0.07	G	A	CDK6/SAMD9	3downstream	10360	0.836	4.309	0.194013	1.65e-05	10359	0.63	6.499	0.096938	8.44e-11	132	5440	4400	833	9319	1310	45	4818	4385	1470	FALSE	#REF!
7	q21.2	rs11767704	92256375	T	0.2842	C	T	CDK6	intronic	10359	0.571	5.316	0.107412	1.08e-07	rs17164894	92600031	A	0.07	G	A	CDK6/SAMD9	3downstream	10360	0.836	4.309	0.194013	1.65e-05	10359	0.63	6.499	0.096938	8.44e-11	129	5440	4400	833	9319	1310	45	4818	4385	1470	FALSE	#REF!
7	q21.2	rs11771637	92260161	A	0.2842	G	A	CDK6	intronic	10359	0.571	5.316	0.107412	1.08e-07	rs17164894	92600031	A	0.07	G	A	CDK6/SAMD9	3downstream	10360	0.836	4.309	0.194013	1.65e-05	10359	0.63	6.499	0.096938	8.44e-11	127	5440	4400	833	9319	1310	45	4818	4385	1470	FALSE	#REF!
7	q21.2	rs17688839	92263350	T	0.1741	A	T	CDK6	intronic	10267	0.646	5.112	0.126369	3.25e-07	rs17164894	92600031	A	0.07	G	A	CDK6/SAMD9	3downstream	10360	0.836	4.309	0.194013	1.65e-05	10267	0.717	6.615	0.10839	3.91e-11	125	7211	3056	314	9319	1310	45	6299	3546	736	FALSE	#REF!
7	q21.2	rs2282979	92264993	C	0.2841	T	C	CDK6	intronic	10360	0.569	5.303	0.107298	1.16e-07	rs17164894	92600031	A	0.07	G	A	CDK6/SAMD9	3downstream	10360	0.836	4.309	0.194013	1.65e-05	10360	0.629	6.486	0.0969781	9.2e-11	123	5441	4400	833	9319	1310	45	4819	4385	1470	FALSE	#REF!
7	q21.2	rs11765954	92280695	C	0.2851	T	C	CDK6	intronic	10360	0.562	5.242	0.107211	1.62e-07	rs17164894	92600031	A	0.07	G	A	CDK6/SAMD9	3downstream	10360	0.836	4.309	0.194013	1.65e-05	10360	0.623	6.433	0.0968444	1.3e-10	120	5428	4405	841	9319	1310	45	4806	4390	1478	FALSE	#REF!
7	q21.2	rs6948097	92281953	T	0.2851	C	T	CDK6	intronic	10360	0.562	5.242	0.107211	1.62e-07	rs17164894	92600031	A	0.07	G	A	CDK6/SAMD9	3downstream	10360	0.836	4.309	0.194013	1.65e-05	10360	0.623	6.433	0.0968444	1.3e-10	119	5428	4405	841	9319	1310	45	4806	4390	1478	FALSE	#REF!
7	q21.2	rs6954221	92283262	T	0.2851	C	T	CDK6	intronic	10360	0.562	5.242	0.107211	1.62e-07	rs17164894	92600031	A	0.07	G	A	CDK6/SAMD9	3downstream	10360	0.836	4.309	0.194013	1.65e-05	10360	0.623	6.433	0.0968444	1.3e-10	118	5428	4405	841	9319	1310	45	4806	4390	1478	FALSE	#REF!
7	q21.2	rs7804722	92288106	C	0.2849	T	C	CDK6	intronic	10358	0.561	5.236	0.107143	1.67e-07	rs17164894	92600031	A	0.07	G	A	CDK6/SAMD9	3downstream	10360	0.836	4.309	0.194013	1.65e-05	10358	0.622	6.425	0.0968093	1.38e-10	115	5432	4400	840	9319	1310	45	4810	4385	1477	FALSE	#REF!
7	q21.2	rs7793983	92485039	G	0.08921	A	G	LOC101927497	intronic	10357	0.795	4.728	0.168147	2.3e-06	rs17164894	92600031	A	0.07	G	A	CDK6/SAMD9	3downstream	10360	0.836	4.309	0.194013	1.65e-05	10357	0.871	6.629	0.131392	3.56e-11	135	8858	1722	91	9319	1310	45	7664	2723	284	FALSE	#REF!
9	p24.3	rs514779	1598693	C	0.02727	T	C	DMRT2/SMARCA2	intergenic	10321	-1.277	-4.329	0.294987	1.51e-05	rs10962274	1617716	C	0.08	A	C	DMRT2/SMARCA2	intergenic	10356	-0.658	-3.723	0.176739	0.000198	10318	-0.98	-6.484	0.151141	9.34e-11	301	10060	570	5	9048	1547	75	8613	1831	188	FALSE	#REF!
9	p24.3	rs1853417	1598840	G	0.02727	C	G	DMRT2/SMARCA2	intergenic	10321	-1.277	-4.329	0.294987	1.51e-05	rs10962274	1617716	C	0.08	A	C	DMRT2/SMARCA2	intergenic	10356	-0.658	-3.723	0.176739	0.000198	10318	-0.98	-6.484	0.151141	9.34e-11	301	10060	570	5	9048	1547	75	8613	1831	188	FALSE	#REF!
15	q11.2	rs1366870	22344879	C	0.01797	C	G	LOC727924	intronic	10286	-2.335	-6.535	0.357307	6.67e-11	rs1366870	22344879	C	0.01797	C	G	LOC727924	intronic	10286	-2.335	-6.535	0.357307	6.67e-11	10286	-2.335	-6.535	0.357307	6.67e-11	4	10231	357	12	10231	357	12	10231	0	369	TRUE
15	q11.2	rs2217377	22354293	T	0.01797	T	A	LOC727924	intronic	10286	-2.335	-6.535	0.357307	6.67e-11	rs2217377	22354293	T	0.01797	T	A	LOC727924	intronic	10286	-2.335	-6.535	0.357307	6.67e-11	10286	-2.335	-6.535	0.357307	6.67e-11	3	10231	357	12	10231	357	12	10231	0	369	TRUE
19	p13.11	rs11671774	17281257	G	0.2308	C	G	MYO9B	intronic	10356	-0.6481	-5.642	0.114871	1.73e-08	rs7257450	17488607	G	0.1651	G	A	PLVAP	5upstream	10307	-0.4771	-3.672	0.129929	0.0002423	10309	-0.6352	-6.754	0.094048	1.52e-11	75	6282	3850	538	7389	2958	274	4268	4545	1810	TRUE
19	p13.11	rs2279008	17283303	C	0.2307	T	C	MYO9B	intronic	10358	-0.6458	-5.621	0.114891	1.95e-08	rs7257450	17488607	G	0.1651	G	A	PLVAP	5upstream	10307	-0.4771	-3.672	0.129929	0.0002423	10310	-0.6348	-6.749	0.0940584	1.56e-11	74	6285	3849	538	7389	2958	274	4269	4545	1810	TRUE
19	p13.11	rs2279007	17283403	A	0.2307	G	A	MYO9B	intronic	10360	-0.6494	-5.65	0.114938	1.65e-08	rs7257450	17488607	G	0.1651	G	A	PLVAP	5upstream	10307	-0.4771	-3.672	0.129929	0.0002423	10312	-0.6389	-6.79	0.0940943	1.18e-11	73	6286	3850	538	7389	2958	274	4270	4546	1810	TRUE
Major1, Minor1, Major2 and Minor2: Major and minor alleles for the first and second SNP.
fEA1, fEA2: Minor allele frequency for the first and second SNP.
Gene1, Gene2: Gene(s) harboring or near the first and second SNP.
P1, P2: Single SNP p-value for the first and second SNP.
P: GCDH p-value .
Th: Threshold of significance determined by permutation analysis.
Sig: Whether the replication p-value is significant.
BP1, BP2: Base pair position for the first and second SNP.
NMISS1, NMISS2: Number of non-missing individuals used in the association test for the first and second SNP.
NMISS: Number of non-missing individuals used in the GCDH test.
BETA1, BETA2: Coefficient of regression for the first and second SNP.
SE1, SE2: Standard error of the coefficient of regression for the first and second SNP.
BETA: Coefficient of regression for GCDH test.
STAT1, STAT2: t-statistic for single-SNP association tests.
STAT: t-statistic for GCDH test.
AA1 AB1 BB1: Number of homozygotes of the major allele, heterozygotes and homozygotes of the minor allele for the first SNP.
AA2 AB2 BB2: Number of homozygotes of the major allele, heterozygotes and homozygotes of the minor allele for the second SNP.
C0, C1, C2: Number of 0, 1, 2s for the collapsed genotype.
SS: Whether any of the SNPs is significantly associated with height when tested in the single-SNP approach.
