# Supplementary material for: Genome-wide compound heterozygote analysis highlights alleles associated with adult height in Europeans
Source: Hum Genet. 2017 Sep 18;136(11):1407–17. doi: 10.1007/s00439-017-1842-3 (PMC5702380; doi:10.1007/s00439-017-1842-3)
Supplement: Supplementary file 8 — Supplementary material 8 (XLSX 67 kb) [file 439_2017_1842_MOESM8_ESM.xlsx]

## Sheet: Sheet1
	Diplotype analysis.
	SNP_pair	Cytoband	Gene	Diplotype	Mean_height	N	Total	Frequency	Has_CH	BETA
	rs726838_rs6762826	3q23	ZBTB38	-1-1-	168.313	3331	10610	0.313949	TRUE	0.618
				-1-1-
	rs726838_rs6762826	3q23	ZBTB38	-1-1-	168.858	539	10610	0.0508011		0.618
				-1-2-
	rs726838_rs6762826	3q23	ZBTB38	-1-1-	169.284	2062	10610	0.194345		0.618
				-2-1-
	rs726838_rs6762826	3q23	ZBTB38	-1-2-	168.802	521	10610	0.0491046		0.618
				-1-1-
	rs726838_rs6762826	3q23	ZBTB38	-1-2-	171.317	85	10610	0.00801131		0.618
				-1-2-
	rs726838_rs6762826	3q23	ZBTB38	-1-2-	170.975	333	10610	0.0313855		0.618
				-2-1-
	rs726838_rs6762826	3q23	ZBTB38	-1-2-	176.333	3	10610	0.000282752		0.618
				-2-2-
	rs726838_rs6762826	3q23	ZBTB38	-2-1-	169.188	2089	10610	0.19689		0.618
				-1-1-
	rs726838_rs6762826	3q23	ZBTB38	-2-1-	169.808	335	10610	0.031574		0.618
				-1-2-
	rs726838_rs6762826	3q23	ZBTB38	-2-1-	169.886	1282	10610	0.120829		0.618
				-2-1-
	rs726838_rs6762826	3q23	ZBTB38	-2-1-	168.545	11	10610	0.00103676		0.618
				-2-2-
	rs726838_rs6762826	3q23	ZBTB38	-2-2-	156.9	2	10610	0.000188501		0.618
				-1-2-
	rs726838_rs6762826	3q23	ZBTB38	-2-2-	169.494	17	10610	0.00160226		0.618
				-2-1-
	rs13095453_rs6762826	3q23	ZBTB38	-1-1-	168.333	3334	10625	0.313788	TRUE	0.618
				-1-1-
	rs13095453_rs6762826	3q23	ZBTB38	-1-1-	169.189	562	10625	0.0528941		0.618
				-1-2-
	rs13095453_rs6762826	3q23	ZBTB38	-1-1-	169.493	2054	10625	0.193318		0.618
				-2-1-
	rs13095453_rs6762826	3q23	ZBTB38	-1-2-	168.478	499	10625	0.0469647		0.618
				-1-1-
	rs13095453_rs6762826	3q23	ZBTB38	-1-2-	171.317	85	10625	0.008		0.618
				-1-2-
	rs13095453_rs6762826	3q23	ZBTB38	-1-2-	170.527	342	10625	0.0321882		0.618
				-2-1-
	rs13095453_rs6762826	3q23	ZBTB38	-1-2-	168.56	5	10625	0.000470588		0.618
				-2-2-
	rs13095453_rs6762826	3q23	ZBTB38	-2-1-	169.084	2105	10625	0.198118		0.618
				-1-1-
	rs13095453_rs6762826	3q23	ZBTB38	-2-1-	170.277	327	10625	0.0307765		0.618
				-1-2-
	rs13095453_rs6762826	3q23	ZBTB38	-2-1-	169.936	1284	10625	0.120847		0.618
				-2-1-
	rs13095453_rs6762826	3q23	ZBTB38	-2-1-	172.408	12	10625	0.00112941		0.618
				-2-2-
	rs13095453_rs6762826	3q23	ZBTB38	-2-2-	166.656	16	10625	0.00150588		0.618
				-2-1-
	rs9821337_rs6762826	3q23	ZBTB38	-1-1-	168.273	2903	10566	0.274749	TRUE	0.623
				-1-1-
	rs9821337_rs6762826	3q23	ZBTB38	-1-1-	168.711	538	10566	0.050918		0.623
				-1-2-
	rs9821337_rs6762826	3q23	ZBTB38	-1-1-	168.719	2133	10566	0.201874		0.623
				-2-1-
	rs9821337_rs6762826	3q23	ZBTB38	-1-2-	168.946	505	10566	0.0477948		0.623
				-1-1-
	rs9821337_rs6762826	3q23	ZBTB38	-1-2-	171.471	87	10566	0.00823396		0.623
				-1-2-
	rs9821337_rs6762826	3q23	ZBTB38	-1-2-	169.905	343	10566	0.0324626		0.623
				-2-1-
	rs9821337_rs6762826	3q23	ZBTB38	-1-2-	157.9	1	10566	9.46e-05		0.623
				-2-2-
	rs9821337_rs6762826	3q23	ZBTB38	-2-1-	169.265	2136	10566	0.202158		0.623
				-1-1-
	rs9821337_rs6762826	3q23	ZBTB38	-2-1-	170.27	351	10566	0.0332198		0.623
				-1-2-
	rs9821337_rs6762826	3q23	ZBTB38	-2-1-	169.687	1557	10566	0.147359		0.623
				-2-1-
	rs9821337_rs6762826	3q23	ZBTB38	-2-1-	171.65	6	10566	0.000567859		0.623
				-2-2-
	rs9821337_rs6762826	3q23	ZBTB38	-2-2-	168.45	2	10566	0.000189286		0.623
				-1-2-
	rs9821337_rs6762826	3q23	ZBTB38	-2-2-	164.6	4	10566	0.000378573		0.623
				-2-1-
	rs1466947_rs17070997	5q35.1	SLIT3	-1-1-	169.19	7230	10555	0.684983	FALSE	-0.776
				-1-1-
	rs1466947_rs17070997	5q35.1	SLIT3	-1-1-	168.587	523	10555	0.04955		-0.776
				-1-2-
	rs1466947_rs17070997	5q35.1	SLIT3	-1-1-	168.597	867	10555	0.0821412		-0.776
				-2-1-
	rs1466947_rs17070997	5q35.1	SLIT3	-1-1-	168.163	176	10555	0.0166746		-0.776
				-2-2-
	rs1466947_rs17070997	5q35.1	SLIT3	-1-2-	168.42	546	10555	0.051729		-0.776
				-1-1-
	rs1466947_rs17070997	5q35.1	SLIT3	-1-2-	168.233	24	10555	0.0022738		-0.776
				-1-2-
	rs1466947_rs17070997	5q35.1	SLIT3	-1-2-	165.667	3	10555	0.000284225		-0.776
				-2-2-
	rs1466947_rs17070997	5q35.1	SLIT3	-2-1-	168.725	896	10555	0.0848887		-0.776
				-1-1-
	rs1466947_rs17070997	5q35.1	SLIT3	-2-1-	165.886	89	10555	0.00843202		-0.776
				-2-1-
	rs1466947_rs17070997	5q35.1	SLIT3	-2-1-	165.88	10	10555	0.000947418		-0.776
				-2-2-
	rs1466947_rs17070997	5q35.1	SLIT3	-2-2-	167.459	172	10555	0.0162956		-0.776
				-1-1-
	rs1466947_rs17070997	5q35.1	SLIT3	-2-2-	170.9	2	10555	0.000189484		-0.776
				-1-2-
	rs1466947_rs17070997	5q35.1	SLIT3	-2-2-	165.756	16	10555	0.00151587		-0.776
				-2-1-
	rs1466947_rs17070997	5q35.1	SLIT3	-2-2-	169	1	10555	9.47e-05		-0.776
				-2-2-
	rs2233976_rs12529697	6p21.33	C6orf15	-1-1-	169.444	7240	10606	0.682632	TRUE	-0.843
				-1-1-
	rs2233976_rs12529697	6p21.33	C6orf15	-1-1-	168.243	602	10606	0.0567603		-0.843
				-1-2-
	rs2233976_rs12529697	6p21.33	C6orf15	-1-1-	168.492	909	10606	0.0857062		-0.843
				-2-1-
	rs2233976_rs12529697	6p21.33	C6orf15	-1-1-	172.787	18	10606	0.00169715		-0.843
				-2-2-
	rs2233976_rs12529697	6p21.33	C6orf15	-1-2-	168.505	606	10606	0.0571375		-0.843
				-1-1-
	rs2233976_rs12529697	6p21.33	C6orf15	-1-2-	167.894	54	10606	0.00509146		-0.843
				-1-2-
	rs2233976_rs12529697	6p21.33	C6orf15	-1-2-	167.119	64	10606	0.00603432		-0.843
				-2-1-
	rs2233976_rs12529697	6p21.33	C6orf15	-1-2-	164.55	4	10606	0.000377145		-0.843
				-2-2-
	rs2233976_rs12529697	6p21.33	C6orf15	-2-1-	168.136	891	10606	0.0840091		-0.843
				-1-1-
	rs2233976_rs12529697	6p21.33	C6orf15	-2-1-	166.051	75	10606	0.00707147		-0.843
				-1-2-
	rs2233976_rs12529697	6p21.33	C6orf15	-2-1-	168.226	123	10606	0.0115972		-0.843
				-2-1-
	rs2233976_rs12529697	6p21.33	C6orf15	-2-1-	174.9	2	10606	0.000188573		-0.843
				-2-2-
	rs2233976_rs12529697	6p21.33	C6orf15	-2-2-	169.685	14	10606	0.00132001		-0.843
				-1-1-
	rs2233976_rs12529697	6p21.33	C6orf15	-2-2-	169.5	2	10606	0.000188573		-0.843
				-1-2-
	rs2233976_rs12529697	6p21.33	C6orf15	-2-2-	164.75	2	10606	0.000188573		-0.843
				-2-1-
	rs130072_rs12529697	6p21.33	CCHCR1	-1-1-	169.49	7356	10644	0.691094	TRUE	-0.834
				-1-1-
	rs130072_rs12529697	6p21.33	CCHCR1	-1-1-	167.857	609	10644	0.0572153		-0.834
				-1-2-
	rs130072_rs12529697	6p21.33	CCHCR1	-1-1-	168.297	863	10644	0.0810785		-0.834
				-2-1-
	rs130072_rs12529697	6p21.33	CCHCR1	-1-2-	169.216	618	10644	0.0580609		-0.834
				-1-1-
	rs130072_rs12529697	6p21.33	CCHCR1	-1-2-	168.506	56	10644	0.00526118		-0.834
				-1-2-
	rs130072_rs12529697	6p21.33	CCHCR1	-1-2-	167.565	82	10644	0.00770387		-0.834
				-2-1-
	rs130072_rs12529697	6p21.33	CCHCR1	-1-2-	158.5	1	10644	9.39e-05		-0.834
				-2-2-
	rs130072_rs12529697	6p21.33	CCHCR1	-2-1-	168.366	861	10644	0.0808906		-0.834
				-1-1-
	rs130072_rs12529697	6p21.33	CCHCR1	-2-1-	168.226	80	10644	0.00751597		-0.834
				-1-2-
	rs130072_rs12529697	6p21.33	CCHCR1	-2-1-	168.617	109	10644	0.0102405		-0.834
				-2-1-
	rs130072_rs12529697	6p21.33	CCHCR1	-2-1-	160	1	10644	9.39e-05		-0.834
				-2-2-
	rs130072_rs12529697	6p21.33	CCHCR1	-2-2-	176.5	1	10644	9.39e-05		-0.834
				-1-1-
	rs130072_rs12529697	6p21.33	CCHCR1	-2-2-	168.625	4	10644	0.000375799		-0.834
				-1-2-
	rs130072_rs12529697	6p21.33	CCHCR1	-2-2-	163.167	3	10644	0.000281849		-0.834
				-2-1-
	rs1776897_rs2744977	6p21.31	GRM4/HMGA1	-1-1-	168.789	6416	10598	0.605397	FALSE	0.776
				-1-1-
	rs1776897_rs2744977	6p21.31	GRM4/HMGA1	-1-1-	169.325	1090	10598	0.10285		0.776
				-1-2-
	rs1776897_rs2744977	6p21.31	GRM4/HMGA1	-1-1-	169.68	569	10598	0.0536894		0.776
				-2-1-
	rs1776897_rs2744977	6p21.31	GRM4/HMGA1	-1-1-	170.491	287	10598	0.0270806		0.776
				-2-2-
	rs1776897_rs2744977	6p21.31	GRM4/HMGA1	-1-2-	169.21	1105	10598	0.104265		0.776
				-1-1-
	rs1776897_rs2744977	6p21.31	GRM4/HMGA1	-1-2-	169.921	189	10598	0.0178336		0.776
				-1-2-
	rs1776897_rs2744977	6p21.31	GRM4/HMGA1	-1-2-	170.409	34	10598	0.00320815		0.776
				-2-2-
	rs1776897_rs2744977	6p21.31	GRM4/HMGA1	-2-1-	169.584	531	10598	0.0501038		0.776
				-1-1-
	rs1776897_rs2744977	6p21.31	GRM4/HMGA1	-2-1-	171.967	50	10598	0.00471787		0.776
				-2-1-
	rs1776897_rs2744977	6p21.31	GRM4/HMGA1	-2-1-	176.779	14	10598	0.001321		0.776
				-2-2-
	rs1776897_rs2744977	6p21.31	GRM4/HMGA1	-2-2-	170.21	253	10598	0.0238724		0.776
				-1-1-
	rs1776897_rs2744977	6p21.31	GRM4/HMGA1	-2-2-	171.483	31	10598	0.00292508		0.776
				-1-2-
	rs1776897_rs2744977	6p21.31	GRM4/HMGA1	-2-2-	168.35	16	10598	0.00150972		0.776
				-2-1-
	rs1776897_rs2744977	6p21.31	GRM4/HMGA1	-2-2-	167.8	13	10598	0.00122665		0.776
				-2-2-
	rs1759627_rs2744964	6p21.31	GRM4/HMGA1	-1-1-	168.783	5509	10579	0.520749	FALSE	0.602
				-1-1-
	rs1759627_rs2744964	6p21.31	GRM4/HMGA1	-1-1-	168.772	827	10579	0.0781737		0.602
				-1-2-
	rs1759627_rs2744964	6p21.31	GRM4/HMGA1	-1-1-	169.379	903	10579	0.0853578		0.602
				-2-1-
	rs1759627_rs2744964	6p21.31	GRM4/HMGA1	-1-1-	170.215	517	10579	0.0488704		0.602
				-2-2-
	rs1759627_rs2744964	6p21.31	GRM4/HMGA1	-1-2-	169.285	825	10579	0.0779847		0.602
				-1-1-
	rs1759627_rs2744964	6p21.31	GRM4/HMGA1	-1-2-	169.24	117	10579	0.0110596		0.602
				-1-2-
	rs1759627_rs2744964	6p21.31	GRM4/HMGA1	-1-2-	169.383	51	10579	0.00482087		0.602
				-2-2-
	rs1759627_rs2744964	6p21.31	GRM4/HMGA1	-2-1-	169.251	983	10579	0.0929199		0.602
				-1-1-
	rs1759627_rs2744964	6p21.31	GRM4/HMGA1	-2-1-	169.838	160	10579	0.0151243		0.602
				-2-1-
	rs1759627_rs2744964	6p21.31	GRM4/HMGA1	-2-1-	171.251	54	10579	0.00510445		0.602
				-2-2-
	rs1759627_rs2744964	6p21.31	GRM4/HMGA1	-2-2-	170.126	483	10579	0.0456565		0.602
				-1-1-
	rs1759627_rs2744964	6p21.31	GRM4/HMGA1	-2-2-	170.791	58	10579	0.00548256		0.602
				-1-2-
	rs1759627_rs2744964	6p21.31	GRM4/HMGA1	-2-2-	170.958	53	10579	0.00500993		0.602
				-2-1-
	rs1759627_rs2744964	6p21.31	GRM4/HMGA1	-2-2-	171.826	39	10579	0.00368655		0.602
				-2-2-
	rs42046_rs17164894	7q21.2	CDK6	-1-1-	168.679	4813	10664	0.451332	FALSE	0.63
				-1-1-
	rs42046_rs17164894	7q21.2	CDK6	-1-1-	169.543	289	10664	0.0271005		0.63
				-1-2-
	rs42046_rs17164894	7q21.2	CDK6	-1-1-	169.227	1912	10664	0.179295		0.63
				-2-1-
	rs42046_rs17164894	7q21.2	CDK6	-1-1-	171.108	308	10664	0.0288822		0.63
				-2-2-
	rs42046_rs17164894	7q21.2	CDK6	-1-2-	168.817	312	10664	0.0292573		0.63
				-1-1-
	rs42046_rs17164894	7q21.2	CDK6	-1-2-	171.882	20	10664	0.00187547		0.63
				-1-2-
	rs42046_rs17164894	7q21.2	CDK6	-1-2-	170.036	11	10664	0.00103151		0.63
				-2-2-
	rs42046_rs17164894	7q21.2	CDK6	-2-1-	169.572	1870	10664	0.175356		0.63
				-1-1-
	rs42046_rs17164894	7q21.2	CDK6	-2-1-	169.81	715	10664	0.067048		0.63
				-2-1-
	rs42046_rs17164894	7q21.2	CDK6	-2-1-	171.085	58	10664	0.00543886		0.63
				-2-2-
	rs42046_rs17164894	7q21.2	CDK6	-2-2-	170.433	289	10664	0.0271005		0.63
				-1-1-
	rs42046_rs17164894	7q21.2	CDK6	-2-2-	167.322	9	10664	0.000843961		0.63
				-1-2-
	rs42046_rs17164894	7q21.2	CDK6	-2-2-	172.056	53	10664	0.00496999		0.63
				-2-1-
	rs42046_rs17164894	7q21.2	CDK6	-2-2-	176.3	5	10664	0.000468867		0.63
				-2-2-
	rs11767704_rs17164894	7q21.2	CDK6	-1-1-	168.649	4806	10647	0.451395	FALSE	0.63
				-1-1-
	rs11767704_rs17164894	7q21.2	CDK6	-1-1-	169.289	287	10647	0.0269559		0.63
				-1-2-
	rs11767704_rs17164894	7q21.2	CDK6	-1-1-	169.473	1770	10647	0.166244		0.63
				-2-1-
	rs11767704_rs17164894	7q21.2	CDK6	-1-1-	170.511	299	10647	0.028083		0.63
				-2-2-
	rs11767704_rs17164894	7q21.2	CDK6	-1-2-	169.039	313	10647	0.029398		0.63
				-1-1-
	rs11767704_rs17164894	7q21.2	CDK6	-1-2-	171.882	20	10647	0.00187846		0.63
				-1-2-
	rs11767704_rs17164894	7q21.2	CDK6	-1-2-	171.522	9	10647	0.000845309		0.63
				-2-2-
	rs11767704_rs17164894	7q21.2	CDK6	-2-1-	169.243	2005	10647	0.188316		0.63
				-1-1-
	rs11767704_rs17164894	7q21.2	CDK6	-2-1-	169.773	714	10647	0.0670611		0.63
				-2-1-
	rs11767704_rs17164894	7q21.2	CDK6	-2-1-	170.541	53	10647	0.00497793		0.63
				-2-2-
	rs11767704_rs17164894	7q21.2	CDK6	-2-2-	170.963	297	10647	0.0278952		0.63
				-1-1-
	rs11767704_rs17164894	7q21.2	CDK6	-2-2-	166.6	11	10647	0.00103316		0.63
				-1-2-
	rs11767704_rs17164894	7q21.2	CDK6	-2-2-	172.434	58	10647	0.00544754		0.63
				-2-1-
	rs11767704_rs17164894	7q21.2	CDK6	-2-2-	176.3	5	10647	0.000469616		0.63
				-2-2-
	rs11771637_rs17164894	7q21.2	CDK6	-1-1-	168.691	4816	10669	0.451401	TRUE	0.63
				-1-1-
	rs11771637_rs17164894	7q21.2	CDK6	-1-1-	169.442	331	10669	0.0310245		0.63
				-1-2-
	rs11771637_rs17164894	7q21.2	CDK6	-1-1-	169.601	1842	10669	0.17265		0.63
				-2-1-
	rs11771637_rs17164894	7q21.2	CDK6	-1-1-	170.392	306	10669	0.0286812		0.63
				-2-2-
	rs11771637_rs17164894	7q21.2	CDK6	-1-2-	168.941	271	10669	0.0254007		0.63
				-1-1-
	rs11771637_rs17164894	7q21.2	CDK6	-1-2-	171.882	20	10669	0.00187459		0.63
				-1-2-
	rs11771637_rs17164894	7q21.2	CDK6	-1-2-	167.5	1	10669	9.37e-05		0.63
				-2-1-
	rs11771637_rs17164894	7q21.2	CDK6	-1-2-	170.638	13	10669	0.00121848		0.63
				-2-2-
	rs11771637_rs17164894	7q21.2	CDK6	-2-1-	169.203	1940	10669	0.181835		0.63
				-1-1-
	rs11771637_rs17164894	7q21.2	CDK6	-2-1-	169.894	717	10669	0.067204		0.63
				-2-1-
	rs11771637_rs17164894	7q21.2	CDK6	-2-1-	172.432	51	10669	0.0047802		0.63
				-2-2-
	rs11771637_rs17164894	7q21.2	CDK6	-2-2-	171.089	289	10669	0.0270878		0.63
				-1-1-
	rs11771637_rs17164894	7q21.2	CDK6	-2-2-	165.429	7	10669	0.000656106		0.63
				-1-2-
	rs11771637_rs17164894	7q21.2	CDK6	-2-2-	170.771	60	10669	0.00562377		0.63
				-2-1-
	rs11771637_rs17164894	7q21.2	CDK6	-2-2-	176.3	5	10669	0.000468647		0.63
				-2-2-
	rs17688839_rs17164894	7q21.2	CDK6	-1-1-	168.592	6298	10577	0.595443	TRUE	0.717
				-1-1-
	rs17688839_rs17164894	7q21.2	CDK6	-1-1-	169.187	422	10577	0.0398979		0.717
				-1-2-
	rs17688839_rs17164894	7q21.2	CDK6	-1-1-	169.505	1325	10577	0.125272		0.717
				-2-1-
	rs17688839_rs17164894	7q21.2	CDK6	-1-1-	170.196	195	10577	0.0184362		0.717
				-2-2-
	rs17688839_rs17164894	7q21.2	CDK6	-1-2-	169.498	457	10577	0.043207		0.717
				-1-1-
	rs17688839_rs17164894	7q21.2	CDK6	-1-2-	170.702	30	10577	0.00283634		0.717
				-1-2-
	rs17688839_rs17164894	7q21.2	CDK6	-1-2-	168.4	5	10577	0.000472724		0.717
				-2-1-
	rs17688839_rs17164894	7q21.2	CDK6	-1-2-	165.46	5	10577	0.000472724		0.717
				-2-2-
	rs17688839_rs17164894	7q21.2	CDK6	-2-1-	169.315	1340	10577	0.12669		0.717
				-1-1-
	rs17688839_rs17164894	7q21.2	CDK6	-2-1-	171.7	7	10577	0.000661813		0.717
				-1-2-
	rs17688839_rs17164894	7q21.2	CDK6	-2-1-	170.124	275	10577	0.0259998		0.717
				-2-1-
	rs17688839_rs17164894	7q21.2	CDK6	-2-1-	172.427	15	10577	0.00141817		0.717
				-2-2-
	rs17688839_rs17164894	7q21.2	CDK6	-2-2-	171.615	171	10577	0.0161672		0.717
				-1-1-
	rs17688839_rs17164894	7q21.2	CDK6	-2-2-	173.963	8	10577	0.000756358		0.717
				-1-2-
	rs17688839_rs17164894	7q21.2	CDK6	-2-2-	169.711	23	10577	0.00217453		0.717
				-2-1-
	rs17688839_rs17164894	7q21.2	CDK6	-2-2-	167	1	10577	9.45e-05		0.717
				-2-2-
	rs2282979_rs17164894	7q21.2	CDK6	-1-1-	168.699	4818	10669	0.451589	TRUE	0.629
				-1-1-
	rs2282979_rs17164894	7q21.2	CDK6	-1-1-	168.075	304	10669	0.0284938		0.629
				-1-2-
	rs2282979_rs17164894	7q21.2	CDK6	-1-1-	168.967	1863	10669	0.174618		0.629
				-2-1-
	rs2282979_rs17164894	7q21.2	CDK6	-1-1-	170.376	281	10669	0.026338		0.629
				-2-2-
	rs2282979_rs17164894	7q21.2	CDK6	-1-2-	170.4	298	10669	0.0279314		0.629
				-1-1-
	rs2282979_rs17164894	7q21.2	CDK6	-1-2-	171.882	20	10669	0.00187459		0.629
				-1-2-
	rs2282979_rs17164894	7q21.2	CDK6	-1-2-	168	1	10669	9.37e-05		0.629
				-2-1-
	rs2282979_rs17164894	7q21.2	CDK6	-1-2-	169.7	8	10669	0.000749836		0.629
				-2-2-
	rs2282979_rs17164894	7q21.2	CDK6	-2-1-	169.786	1917	10669	0.179679		0.629
				-1-1-
	rs2282979_rs17164894	7q21.2	CDK6	-2-1-	173.967	3	10669	0.000281188		0.629
				-1-2-
	rs2282979_rs17164894	7q21.2	CDK6	-2-1-	169.869	717	10669	0.067204		0.629
				-2-1-
	rs2282979_rs17164894	7q21.2	CDK6	-2-1-	172.488	54	10669	0.00506139		0.629
				-2-2-
	rs2282979_rs17164894	7q21.2	CDK6	-2-2-	171.062	311	10669	0.0291499		0.629
				-1-1-
	rs2282979_rs17164894	7q21.2	CDK6	-2-2-	168.225	12	10669	0.00112475		0.629
				-1-2-
	rs2282979_rs17164894	7q21.2	CDK6	-2-2-	170.69	57	10669	0.00534258		0.629
				-2-1-
	rs2282979_rs17164894	7q21.2	CDK6	-2-2-	176.3	5	10669	0.000468647		0.629
				-2-2-
	rs11765954_rs17164894	7q21.2	CDK6	-1-1-	168.685	4803	10671	0.450098	FALSE	0.623
				-1-1-
	rs11765954_rs17164894	7q21.2	CDK6	-1-1-	169.421	306	10671	0.0286758		0.623
				-1-2-
	rs11765954_rs17164894	7q21.2	CDK6	-1-1-	169.413	1848	10671	0.17318		0.623
				-2-1-
	rs11765954_rs17164894	7q21.2	CDK6	-1-1-	169.81	311	10671	0.0291444		0.623
				-2-2-
	rs11765954_rs17164894	7q21.2	CDK6	-1-2-	168.966	296	10671	0.0277387		0.623
				-1-1-
	rs11765954_rs17164894	7q21.2	CDK6	-1-2-	171.882	20	10671	0.00187424		0.623
				-1-2-
	rs11765954_rs17164894	7q21.2	CDK6	-1-2-	168.55	12	10671	0.00112454		0.623
				-2-2-
	rs11765954_rs17164894	7q21.2	CDK6	-2-1-	169.432	1940	10671	0.181801		0.623
				-1-1-
	rs11765954_rs17164894	7q21.2	CDK6	-2-1-	169.815	725	10671	0.0679411		0.623
				-2-1-
	rs11765954_rs17164894	7q21.2	CDK6	-2-1-	171.332	48	10671	0.00449817		0.623
				-2-2-
	rs11765954_rs17164894	7q21.2	CDK6	-2-2-	171.868	286	10671	0.0268016		0.623
				-1-1-
	rs11765954_rs17164894	7q21.2	CDK6	-2-2-	169.213	8	10671	0.000749695		0.623
				-1-2-
	rs11765954_rs17164894	7q21.2	CDK6	-2-2-	171.706	63	10671	0.00590385		0.623
				-2-1-
	rs11765954_rs17164894	7q21.2	CDK6	-2-2-	176.3	5	10671	0.00046856		0.623
				-2-2-
	rs6948097_rs17164894	7q21.2	CDK6	-1-1-	168.615	4773	10606	0.450028	FALSE	0.623
				-1-1-
	rs6948097_rs17164894	7q21.2	CDK6	-1-1-	168.625	284	10606	0.0267773		0.623
				-1-2-
	rs6948097_rs17164894	7q21.2	CDK6	-1-1-	169.433	1846	10606	0.174052		0.623
				-2-1-
	rs6948097_rs17164894	7q21.2	CDK6	-1-1-	170.49	289	10606	0.0272487		0.623
				-2-2-
	rs6948097_rs17164894	7q21.2	CDK6	-1-2-	169.715	316	10606	0.0297945		0.623
				-1-1-
	rs6948097_rs17164894	7q21.2	CDK6	-1-2-	171.882	20	10606	0.00188572		0.623
				-1-2-
	rs6948097_rs17164894	7q21.2	CDK6	-1-2-	173.356	9	10606	0.000848576		0.623
				-2-2-
	rs6948097_rs17164894	7q21.2	CDK6	-2-1-	169.277	1920	10606	0.18103		0.623
				-1-1-
	rs6948097_rs17164894	7q21.2	CDK6	-2-1-	169.662	720	10606	0.0678861		0.623
				-2-1-
	rs6948097_rs17164894	7q21.2	CDK6	-2-1-	172.149	62	10606	0.00584575		0.623
				-2-2-
	rs6948097_rs17164894	7q21.2	CDK6	-2-2-	170.796	302	10606	0.0284744		0.623
				-1-1-
	rs6948097_rs17164894	7q21.2	CDK6	-2-2-	165.1	11	10606	0.00103715		0.623
				-1-2-
	rs6948097_rs17164894	7q21.2	CDK6	-2-2-	170.812	49	10606	0.00462003		0.623
				-2-1-
	rs6948097_rs17164894	7q21.2	CDK6	-2-2-	176.3	5	10606	0.000471431		0.623
				-2-2-
	rs6954221_rs17164894	7q21.2	CDK6	-1-1-	168.691	4805	10670	0.450328	TRUE	0.623
				-1-1-
	rs6954221_rs17164894	7q21.2	CDK6	-1-1-	169.787	305	10670	0.0285848		0.623
				-1-2-
	rs6954221_rs17164894	7q21.2	CDK6	-1-1-	169.399	1858	10670	0.174133		0.623
				-2-1-
	rs6954221_rs17164894	7q21.2	CDK6	-1-1-	170.624	271	10670	0.0253983		0.623
				-2-2-
	rs6954221_rs17164894	7q21.2	CDK6	-1-2-	168.592	297	10670	0.0278351		0.623
				-1-1-
	rs6954221_rs17164894	7q21.2	CDK6	-1-2-	171.882	20	10670	0.00187441		0.623
				-1-2-
	rs6954221_rs17164894	7q21.2	CDK6	-1-2-	168.479	19	10670	0.00178069		0.623
				-2-1-
	rs6954221_rs17164894	7q21.2	CDK6	-1-2-	169.8	9	10670	0.000843486		0.623
				-2-2-
	rs6954221_rs17164894	7q21.2	CDK6	-2-1-	169.416	1928	10670	0.180694		0.623
				-1-1-
	rs6954221_rs17164894	7q21.2	CDK6	-2-1-	168.986	22	10670	0.00206186		0.623
				-1-2-
	rs6954221_rs17164894	7q21.2	CDK6	-2-1-	169.765	724	10670	0.0678538		0.623
				-2-1-
	rs6954221_rs17164894	7q21.2	CDK6	-2-1-	172.486	56	10670	0.00524836		0.623
				-2-2-
	rs6954221_rs17164894	7q21.2	CDK6	-2-2-	171.266	285	10670	0.0267104		0.623
				-1-1-
	rs6954221_rs17164894	7q21.2	CDK6	-2-2-	168.009	11	10670	0.00103093		0.623
				-1-2-
	rs6954221_rs17164894	7q21.2	CDK6	-2-2-	170.558	55	10670	0.00515464		0.623
				-2-1-
	rs6954221_rs17164894	7q21.2	CDK6	-2-2-	176.3	5	10670	0.000468604		0.623
				-2-2-
	rs7804722_rs17164894	7q21.2	CDK6	-1-1-	168.532	4776	10609	0.450184	TRUE	0.622
				-1-1-
	rs7804722_rs17164894	7q21.2	CDK6	-1-1-	169.475	303	10609	0.0285607		0.622
				-1-2-
	rs7804722_rs17164894	7q21.2	CDK6	-1-1-	169.39	1882	10609	0.177397		0.622
				-2-1-
	rs7804722_rs17164894	7q21.2	CDK6	-1-1-	170.452	250	10609	0.0235649		0.622
				-2-2-
	rs7804722_rs17164894	7q21.2	CDK6	-1-2-	168.605	296	10609	0.0279008		0.622
				-1-1-
	rs7804722_rs17164894	7q21.2	CDK6	-1-2-	171.882	20	10609	0.00188519		0.622
				-1-2-
	rs7804722_rs17164894	7q21.2	CDK6	-1-2-	170.053	56	10609	0.00527854		0.622
				-2-1-
	rs7804722_rs17164894	7q21.2	CDK6	-1-2-	166.611	9	10609	0.000848336		0.622
				-2-2-
	rs7804722_rs17164894	7q21.2	CDK6	-2-1-	169.257	1887	10609	0.177868		0.622
				-1-1-
	rs7804722_rs17164894	7q21.2	CDK6	-2-1-	168.383	43	10609	0.00405316		0.622
				-1-2-
	rs7804722_rs17164894	7q21.2	CDK6	-2-1-	169.655	720	10609	0.0678669		0.622
				-2-1-
	rs7804722_rs17164894	7q21.2	CDK6	-2-1-	170.613	52	10609	0.0049015		0.622
				-2-2-
	rs7804722_rs17164894	7q21.2	CDK6	-2-2-	171.212	243	10609	0.0229051		0.622
				-1-1-
	rs7804722_rs17164894	7q21.2	CDK6	-2-2-	170.618	11	10609	0.00103686		0.622
				-1-2-
	rs7804722_rs17164894	7q21.2	CDK6	-2-2-	170.973	56	10609	0.00527854		0.622
				-2-1-
	rs7804722_rs17164894	7q21.2	CDK6	-2-2-	176.3	5	10609	0.000471298		0.622
				-2-2-
	rs7793983_rs17164894	7q21.2	LOC101927497	-1-1-	168.872	7646	10646	0.718204	TRUE	0.871
				-1-1-
	rs7793983_rs17164894	7q21.2	LOC101927497	-1-1-	169.615	558	10646	0.0524141		0.871
				-1-2-
	rs7793983_rs17164894	7q21.2	LOC101927497	-1-1-	169.744	812	10646	0.0762728		0.871
				-2-1-
	rs7793983_rs17164894	7q21.2	LOC101927497	-1-1-	164.375	5	10646	0.00046966		0.871
				-2-2-
	rs7793983_rs17164894	7q21.2	LOC101927497	-1-2-	169.944	592	10646	0.0556077		0.871
				-1-1-
	rs7793983_rs17164894	7q21.2	LOC101927497	-1-2-	171.421	41	10646	0.00385121		0.871
				-1-2-
	rs7793983_rs17164894	7q21.2	LOC101927497	-1-2-	173.175	63	10646	0.00591772		0.871
				-2-1-
	rs7793983_rs17164894	7q21.2	LOC101927497	-1-2-	167.667	3	10646	0.000281796		0.871
				-2-2-
	rs7793983_rs17164894	7q21.2	LOC101927497	-2-1-	169.528	754	10646	0.0708247		0.871
				-1-1-
	rs7793983_rs17164894	7q21.2	LOC101927497	-2-1-	172.065	74	10646	0.00695097		0.871
				-1-2-
	rs7793983_rs17164894	7q21.2	LOC101927497	-2-1-	170.732	83	10646	0.00779635		0.871
				-2-1-
	rs7793983_rs17164894	7q21.2	LOC101927497	-2-1-	167.24	5	10646	0.00046966		0.871
				-2-2-
	rs7793983_rs17164894	7q21.2	LOC101927497	-2-2-	170.25	6	10646	0.000563592		0.871
				-1-1-
	rs7793983_rs17164894	7q21.2	LOC101927497	-2-2-	163.7	1	10646	9.39e-05		0.871
				-1-2-
	rs7793983_rs17164894	7q21.2	LOC101927497	-2-2-	173.5	3	10646	0.000281796		0.871
				-2-1-
	rs514779_rs10962274	9p24.3	DMRT2/SMARCA2	-1-1-	169.249	8550	10558	0.809812	FALSE	-0.98
				-1-1-
	rs514779_rs10962274	9p24.3	DMRT2/SMARCA2	-1-1-	167.954	670	10558	0.063459		-0.98
				-1-2-
	rs514779_rs10962274	9p24.3	DMRT2/SMARCA2	-1-1-	169.733	221	10558	0.020932		-0.98
				-2-1-
	rs514779_rs10962274	9p24.3	DMRT2/SMARCA2	-1-1-	166.217	61	10558	0.00577761		-0.98
				-2-2-
	rs514779_rs10962274	9p24.3	DMRT2/SMARCA2	-1-2-	167.867	723	10558	0.0684789		-0.98
				-1-1-
	rs514779_rs10962274	9p24.3	DMRT2/SMARCA2	-1-2-	167.185	41	10558	0.00388331		-0.98
				-1-2-
	rs514779_rs10962274	9p24.3	DMRT2/SMARCA2	-1-2-	171.85	10	10558	0.000947149		-0.98
				-2-2-
	rs514779_rs10962274	9p24.3	DMRT2/SMARCA2	-2-1-	168.594	208	10558	0.0197007		-0.98
				-1-1-
	rs514779_rs10962274	9p24.3	DMRT2/SMARCA2	-2-1-	165.975	4	10558	0.00037886		-0.98
				-2-1-
	rs514779_rs10962274	9p24.3	DMRT2/SMARCA2	-2-2-	165.498	47	10558	0.0044516		-0.98
				-1-1-
	rs514779_rs10962274	9p24.3	DMRT2/SMARCA2	-2-2-	167.077	22	10558	0.00208373		-0.98
				-1-2-
	rs514779_rs10962274	9p24.3	DMRT2/SMARCA2	-2-2-	153.7	1	10558	9.47e-05		-0.98
				-2-1-
	rs1853417_rs10962274	9p24.3	DMRT2/SMARCA2	-1-1-	169.33	8603	10618	0.810228	FALSE	-0.98
				-1-1-
	rs1853417_rs10962274	9p24.3	DMRT2/SMARCA2	-1-1-	167.994	692	10618	0.0651723		-0.98
				-1-2-
	rs1853417_rs10962274	9p24.3	DMRT2/SMARCA2	-1-1-	169.039	205	10618	0.0193068		-0.98
				-2-1-
	rs1853417_rs10962274	9p24.3	DMRT2/SMARCA2	-1-1-	165.766	60	10618	0.00565078		-0.98
				-2-2-
	rs1853417_rs10962274	9p24.3	DMRT2/SMARCA2	-1-2-	167.853	708	10618	0.0666792		-0.98
				-1-1-
	rs1853417_rs10962274	9p24.3	DMRT2/SMARCA2	-1-2-	167.185	41	10618	0.00386137		-0.98
				-1-2-
	rs1853417_rs10962274	9p24.3	DMRT2/SMARCA2	-1-2-	166.738	13	10618	0.00122434		-0.98
				-2-2-
	rs1853417_rs10962274	9p24.3	DMRT2/SMARCA2	-2-1-	169.327	224	10618	0.0210963		-0.98
				-1-1-
	rs1853417_rs10962274	9p24.3	DMRT2/SMARCA2	-2-1-	165.975	4	10618	0.000376719		-0.98
				-2-1-
	rs1853417_rs10962274	9p24.3	DMRT2/SMARCA2	-2-2-	166.076	48	10618	0.00452063		-0.98
				-1-1-
	rs1853417_rs10962274	9p24.3	DMRT2/SMARCA2	-2-2-	169.821	19	10618	0.00178941		-0.98
				-1-2-
	rs1853417_rs10962274	9p24.3	DMRT2/SMARCA2	-2-2-	153.7	1	10618	9.42e-05		-0.98
				-2-1-
	Gene: The gene that habors or is near to the first SNP.
	N: Number of individuals in each diplotype group.
	Total: Total number of individuals genotyped for both SNPs
	CH: Whether the two SNPs are in compound heterzygot configuration.
	BETA: Effect size of the collapsed genotype.
